# Supplementary material for: Cerebrospinal Fluid and Plasma Small Extracellular Vesicles and miRNAs as Biomarkers for Prion Diseases
Source: Int J Mol Sci. 2021 Jun 25;22(13):6822. doi: 10.3390/ijms22136822 (PMC8268953; doi:10.3390/ijms22136822)
Supplement: Supplementary file 1 [file ijms-22-06822-s001.zip]

Archive with 1 entries (1 files):
- ijms-1233242-supplementary.pdf
